# Supplementary material for: Unravelling the Clinical Co-Morbidity and Risk Factors Associated with Agenesis of the Corpus Callosum
Source: J Clin Med. 2023 May 23;12(11):3623. doi: 10.3390/jcm12113623 (PMC10253475; doi:10.3390/jcm12113623)
Supplement: Supplementary file 1 [file jcm-12-03623-s001.zip]

Archive with 1 entries (1 files):
- jcm-2368494-supplementary.pdf
